# Supplementary material for: A retrospective study on intracranial mixed infection with tuberculous meningitis in Shenzhen, China
Source: Microbiol Spectr. 2024 May 20;12(7):e03747-23. doi: 10.1128/spectrum.03747-23 (PMC11218455; doi:10.1128/spectrum.03747-23)
Supplement: Supplemental material — Tables S1 to S3. [file spectrum.03747-23-s0001.xlsx]

## Sheet: Supplementary Table 1
Supplementary Table 1. Comparison of characteristics between TBM cases with mixed intracranial infections and simple TBM casesa
Characteristics	Mixed infection TBM (n=16)			Single TBM			P value
				(n=191)
	n	%		n	%
male	13	0.813		128	0.67		0.241
age ≥30 year	12	0.75		99	0.518		0.074
retreated TB case	2	0.125		22	0.115		1
GCS score ≥13 (n=205)	12	0.75		129	0.683		0.576
BMRC grade=3	1	0.063		27	0.141		0.702
death (n=177)	5	0.357		24	0.147		0.057
impairment of cranial nerve	3	0.188		6	0.031		0.024
paralysis	4	0.25		10	0.052		0.015
hyponatremia	11	0.688		90	0.471		0.096
miliary PTB (n=206)	9	0.563		111	0.584		0.866
MDR/RR-TB (n=202)	3	0.188		16	0.086		0.179
M.tb culture positive (n=203)	10	0.625		155	0.829		0.086
malnutritionb (n=205)	5	0.333		48	0.253		0.542
HIV co-infection	11	0.688		13	0.068		<0.001
CD4+ T cell<550/ul (n=164)	13	0.929		143	0.953		0.518
CD8+ T cell<320/ul (n=164)	6	0.429		124	0.827		0.002
CD4+/CD8+<1 (n=164)	13	0.929		61	0.407		<0.001
CSF parameters
CSF pressure<200mmH2O (n=193)	8	0.5		67	0.379		0.34
WBC<10×106/L (n=205)	2	0.125		2	0.011		0.031
NEUT<50% (n=204)	8	0.5		69	0.367		0.292
PRO<450mg/L (n=205)	3	0.188		3	0.016		0.007
CL<120mmol/L (n=205)	11	0.688		167	0.884		0.042
GLU<2.22mmol/L (n=205)	13	0.813		130	0.688		0.401
ADA<0.50U/L (n=204)	1	0.063		4	0.021		0.338
MRI characteristics
hydrocephalus (n=171)	6	0.375		47	0.303		0.554
cerebral infarction (n=171)	13	0.813		78	0.503		0.018
basal meningeal enhancement (n=159)	3	0.25		69	0.469		0.142
tuberculomas (n=158)	4	0.333		52	0.356		1
a TBM, tuberculous meningitis; TB, tuberculosis; GCS, glasgow coma scale; BMRC grade, the British Medical Research Council tuberculous meningitis severity grade; PTB, pulmonary tuberculosis; MDR/RR-TB, multidrug-resistant and rifampicin resistant TB; HIV, human immune deficiency virus; CSF, cerebrospinal fluid; WBC, white blood cell ; NEUT, neutrophil percentage; PRO, protein; CL, chloride; GLU, …

## Sheet: Supplementary Table 2
Supplementary Table 2. Univariate logistic regression analysis of characteristics associated with TBM with mixed intracranial infectionsa
Characteristics		Mixed infection TBM (n=16)		Single TBM (n=191)		Total	OR	(95% CI)	P value
		n	%	n	%
gender	female	3	0.1875	63	0.329843	66	Ref.
	male	13	0.8125	128	0.670157	141	2.13	(0.59-7.76)	0.250
age (year)	<30	4	0.25	92	0.481675	96	Ref.
	≥30	12	0.75	99	0.518325	111	2.79	(0.87-8.95)	0.085
TB history	new	14	0.875	169	0.884817	183	Ref.
	retreated	2	0.125	22	0.115183	24	1.1	(0.23-5.15)	0.906
GCS score (n=205)	<13	4	0.25	60	0.31746	64	Ref.
	13-15	12	0.75	129	0.68254	141	1.4	(0.43-4.51)	0.578
BMRC grade	1	10	0.625	108	0.565445	118	2.5	(0.31-20.38)	0.392
	2	5	0.3125	56	0.293194	61	2.41	(0.27-21.66)	0.432
	3	1	0.0625	27	0.141361	28	Ref.
death (n=177)	no	9	0.642857	139	0.852761	148	Ref.
	yes	5	0.357143	24	0.147239	29	3.22	(0.99-10.43)	0.051
impairment of cranial nerve	no	13	0.8125	185	0.968586	198	Ref.
	yes	3	0.1875	6	0.0314136	9	7.12	(1.59-31.75)	0.010
paralysis	no	12	0.75	181	0.947644	193	Ref.
	yes	4	0.25	10	0.052356	14	6.03	(1.65-22.10)	0.007
hyponatremia	no	5	0.3125	101	0.528796	106	Ref.
	yes	11	0.6875	90	0.471204	101	2.47	(0.83-7.38)	0.106
miliary PTB (n=206)	no	7	0.4375	79	0.415789	86	1.09	(0.39-3.06)	0.866
	yes	9	0.5625	111	0.584211	120	Ref.
MDR/RR-TB (n=202)	no	13	0.8125	170	0.913978	183	Ref.
	yes	3	0.1875	16	0.0860215	19	2.45	(0.63-9.51)	0.195
M.tb culture (n=203)	negative	6	0.375	32	0.171123	38	2.91	(0.99-8.57)	0.053
	positive	10	0.625	155	0.828877	165	Ref.
malnutritionb (n=205)	no	10	0.666667	142	0.747368	152	Ref.
	yes	5	0.333333	48	0.252632	53	1.48	(0.48-4.54)	0.494
HIV co-infection	no	5	0.3125	178	0.931937	183	Ref.
	yes	11	0.6875	13	0.0680628	24	30.12	(9.09-99.79)	<0.001
CD4+ T cell <550 (n=164)	no	1	0.0714286	7	0.0466667	8	1.57	(0.18-13.77)	0.683
	yes	13	0.928571	143	0.953333	156	Ref.
CD8+ T cell <320 (n=164)	no	8	0.571429	26	0.173333	34	6.36	(2.03-19.88)	0.001
	yes	6	0.428571	124	0.826667	130	Ref.
CD4+/CD8+ <1 (n=164)	no	1	0.0714286	89	0.593333	90	Ref.
	yes	13	0.928571	61	0.406667	74	18.97	(2.42-148.8)	0.005
CSF parameters
CSF pressure<200 mmH2O (n=193)	no	8	0.5	110	0.621469	118	Ref.
	yes	8	0.5	67	0.378531	75	1.64	(0.59-4.58)	0.344
WBC<10×106/L (n=205)	no	14	0.875	187	0.989418	201	Ref.
	yes	2	0.125	2	0.010582	4	13.36	(1.75-102.09)	0.012
NEUT<50% (n=204)	no	8	0.5	119	0.632979	127	Ref.
	yes	8	0.5	69	0.367021	77	1.72	(0.62-4.8)	0.297
PRO<450 mg/L (n=205)	no	13	0.8125	186	0.984127	199	Ref.
	yes	3	0.1875	3	0.015873	6	14.31	(2.62-78.02)	0.002
CL<120 mmol/L (n=205)	no	5	0.3125	22	0.116402	27	3.45	(1.1-10.86)	0.034
	yes	11	0.6875	167	0.883598	178	Ref.
GLU<2.22 mmol/L (n=205)	no	3	0.1875	59	0.312169	62	Ref.
	yes	13	0.8125	130	0.687831	143	1.97	(0.54-7.16)	0.305
ADA<0.50 U/L (n=204)	no	15	0.9375	184	0.978723	199	Ref.
	yes	1	0.0625	4	0.0212766	5	3.07	(0.32-29.2)	0.330
MRI characteristics
hydrocephalus (n=171)	no	10	0.625	108	0.696774	118	Ref.
	yes	6	0.375	47	0.303226	53	1.38	(0.47-4.01)	0.556
cerebral infarction (n=171)	no	3	0.1875	77	0.496774	80	Ref.
	yes	13	0.8125	78	0.503226	91	4.28	(1.17-15.61)	0.028
basal meningeal enhancement (n=159)	no	9	0.75	78	0.530612	87	2.65	(0.69-10.2)	0.155
	yes	3	0.25	69	0.469388	72	Ref.
tuberculomas (n=158)	no	8	0.666667	94	0.643836	102	1.11	(0.32-3.85)	0.874
	yes	4	0.333333	52	0.356164	56	Ref.
a TBM, tuberculous meningitis; TB, tuberculosis; GCS, glasgow coma scale; BMRC grade, the British Medical Research Council tuberculous meningitis severity grade; PTB, pulmonary tuberculosis; MDR/RR-TB, multidrug-resistant and rifampicin resistant TB; HIV, human immune deficiency virus; CSF, cerebrospinal fluid; WBC, white blood cell ; NEUT, neutrophil percentage; PRO, protein; CL, chloride; GLU, …

## Sheet: Supplementary Table 3
Supplementary Table 3. Univariate logistic regression analysis of characteristics associated with TBMa
Characteristics		TBM (n=207)		PTB (n=273)		Total	OR	(95% CI)	P value
		n	%	n	%
gender	female	66	0.318841	86	0.315018	152	1.02	(0.69-1.50)	0.929
	male	141	0.681159	187	0.684982	328	Ref.
age (year)	≤24	56	0.270531	30	0.10989	86	7.16	(3.30-15.53)	<0.001
	25-44	105	0.507246	104	0.380952	209	3.87	(1.94-7.72)	<0.001
	45-64	34	0.164251	93	0.340659	127	1.40	(0.66-2.96)	0.376
	≥65	12	0.057971	46	0.168498	58	Ref.
TB history	new	183	0.884058	234	0.857143	417	1.27	(0.74-2.19)	0.388
	retreated	24	0.115942	39	0.142857	63	Ref.
death (n=341)	no	148	0.836158	161	0.981707	309	Ref.
	yes	29	0.163842	3	0.0182927	32	10.52	(3.14-35.24)	<0.001
MDR/RR-TB (n=475)	no	183	0.905941	240	0.879121	423	1.32	(0.73-2.40)	0.356
	yes	19	0.0940594	33	0.120879	52	Ref.
malnutritionb (n=471)	no	152	0.741463	184	0.691729	336	1.28	(0.85-1.92)	0.237
	yes	53	0.258537	82	0.308271	135	Ref.
HIV co-infection	no	183	0.884058	272	0.996337	455	Ref.
	yes	24	0.115942	1	0.003663	25	35.67	(4.78-266)	<0.001
CD4+ T cell <550 (n=381)	no	8	0.0487805	78	0.359447	86	Ref.
	yes	156	0.95122	139	0.640553	295	10.94	(5.10-23.46)	<0.001
CD8+ T cell <320 (n=381)	no	34	0.207317	0	0	34	Ref.
	yes	130	0.792683	217	1	347	N.A.
CD4+/CD8+ <1 (n=381)	no	90	0.54878	137	0.631336	227	Ref.
	yes	74	0.45122	80	0.368664	154	1.41	(0.93-2.13)	0.104
a TBM, tuberculous meningitis; PTB, pulmonary tuberculosis; TB, tuberculosis; MDR/RR-TB, multidrug-resistant and rifampicin resistant TB; HIV, human immune deficiency virus; OR, odds ratio; CI, confidence interval; Ref., reference; N.A., not available. b Person with a BMI of less than 18.5 kg/m2 is defined as undernourished.
